# Supplementary material for: TP53 Combined Phenotype Score Is Associated with the Clinical Outcome of TP53-Mutated Myelodysplastic Syndromes
Source: Cancers (Basel). 2021 Nov 2;13(21):5502. doi: 10.3390/cancers13215502 (PMC8582962; doi:10.3390/cancers13215502)
Supplement: Supplementary file 1 [file cancers-13-05502-s001.zip]

Archive with 1 entries (1 files):
- cancers-1422438-supplementary.pdf
